# Supplementary material for: RNAi efficacy is enhanced by chronic dsRNA feeding in pollen beetle
Source: Commun Biol. 2021 Apr 6;4:444. doi: 10.1038/s42003-021-01975-9 (PMC8024372; doi:10.1038/s42003-021-01975-9)
Supplement: Supplementary file 3 — Supplementary Data 1 [file 42003_2021_1975_MOESM3_ESM.xlsx]

## Sheet: Data_Figure_1
treatment	replicate	days	percentage_alive_sht	percentage_alive_cont
dsGFP (5 µg/µL)	1	0	100	100		sht	short-term feeding
dsGFP (5 µg/µL)	1	0	100	100		cont	chronic feeding
dsGFP (5 µg/µL)	1	0	100	100
dsGFP (5 µg/µL)	1	0	100	100
dsGFP (5 µg/µL)	1	0	100	100
dsGFP (5 µg/µL)	2	0	100	100
dsGFP (5 µg/µL)	2	0	100	100
dsGFP (5 µg/µL)	2	0	100	100
dsGFP (5 µg/µL)	2	0	100	100
dsGFP (5 µg/µL)	2	0	100	100
dsGFP (5 µg/µL)	3	0	100	100
dsGFP (5 µg/µL)	3	0	100	100
dsGFP (5 µg/µL)	3	0	100	100
dsGFP (5 µg/µL)	3	0	100	100
dsGFP (5 µg/µL)	3	0	100	100
dsαCOP (0.5 μg/μL)	1	0	100	100
dsαCOP (0.5 μg/μL)	1	0	100	100
dsαCOP (0.5 μg/μL)	1	0	100	100
dsαCOP (0.5 μg/μL)	1	0	100	100
dsαCOP (0.5 μg/μL)	1	0	100	100
dsαCOP (0.5 μg/μL)	2	0	100	100
dsαCOP (0.5 μg/μL)	2	0	100	100
dsαCOP (0.5 μg/μL)	2	0	100	100
dsαCOP (0.5 μg/μL)	2	0	100	100
dsαCOP (0.5 μg/μL)	2	0	100	100
dsαCOP (0.5 μg/μL)	3	0	100	100
dsαCOP (0.5 μg/μL)	3	0	100	100
dsαCOP (0.5 μg/μL)	3	0	100	100
dsαCOP (0.5 μg/μL)	3	0	100	100
dsαCOP (0.5 μg/μL)	3	0	100	100
dsαCOP (2.5 μg/μL)	1	0	100	100
dsαCOP (2.5 μg/μL)	1	0	100	100
dsαCOP (2.5 μg/μL)	1	0	100	100
dsαCOP (2.5 μg/μL)	1	0	100	100
dsαCOP (2.5 μg/μL)	1	0	100	100
dsαCOP (2.5 μg/μL)	2	0	100	100
dsαCOP (2.5 μg/μL)	2	0	100	100
dsαCOP (2.5 μg/μL)	2	0	100	100
dsαCOP (2.5 μg/μL)	2	0	100	100
dsαCOP (2.5 μg/μL)	2	0	100	100
dsαCOP (2.5 μg/μL)	3	0	100	100
dsαCOP (2.5 μg/μL)	3	0	100	100
dsαCOP (2.5 μg/μL)	3	0	100	100
dsαCOP (2.5 μg/μL)	3	0	100	100
dsαCOP (2.5 μg/μL)	3	0	100	100
dsαCOP (5 μg/μL)	1	0	100	100
dsαCOP (5 μg/μL)	1	0	100	100
dsαCOP (5 μg/μL)	1	0	100	100
dsαCOP (5 μg/μL)	1	0	100	100
dsαCOP (5 μg/μL)	1	0	100	100
dsαCOP (5 μg/μL)	2	0	100	100
dsαCOP (5 μg/μL)	2	0	100	100
dsαCOP (5 μg/μL)	2	0	100	100
dsαCOP (5 μg/μL)	2	0	100	100
dsαCOP (5 μg/μL)	2	0	100	100
dsαCOP (5 μg/μL)	3	0	100	100
dsαCOP (5 μg/μL)	3	0	100	100
dsαCOP (5 μg/μL)	3	0	100	100
dsαCOP (5 μg/μL)	3	0	100	100
dsαCOP (5 μg/μL)	3	0	100	100
dsGFP (5 µg/µL)	1	1	100	100
dsGFP (5 µg/µL)	1	1	100	100
dsGFP (5 µg/µL)	1	1	100	100
dsGFP (5 µg/µL)	1	1	100	100
dsGFP (5 µg/µL)	1	1	100	100
dsGFP (5 µg/µL)	2	1	100	100
dsGFP (5 µg/µL)	2	1	100	100
dsGFP (5 µg/µL)	2	1	100	100
dsGFP (5 µg/µL)	2	1	100	100
dsGFP (5 µg/µL)	2	1	100	100
dsGFP (5 µg/µL)	3	1	100	100
dsGFP (5 µg/µL)	3	1	100	100
dsGFP (5 µg/µL)	3	1	100	100
dsGFP (5 µg/µL)	3	1	100	100
dsGFP (5 µg/µL)	3	1	100	100
dsαCOP (0.5 μg/μL)	1	1	100	100
dsαCOP (0.5 μg/μL)	1	1	100	100
dsαCOP (0.5 μg/μL)	1	1	100	100
dsαCOP (0.5 μg/μL)	1	1	100	100
dsαCOP (0.5 μg/μL)	1	1	100	100
dsαCOP (0.5 μg/μL)	2	1	100	100
dsαCOP (0.5 μg/μL)	2	1	100	100
dsαCOP (0.5 μg/μL)	2	1	100	100
dsαCOP (0.5 μg/μL)	2	1	100	100
dsαCOP (0.5 μg/μL)	2	1	100	100
dsαCOP (0.5 μg/μL)	3	1	100	100
dsαCOP (0.5 μg/μL)	3	1	100	100
dsαCOP (0.5 μg/μL)	3	1	100	100
dsαCOP (0.5 μg/μL)	3	1	100	100
dsαCOP (0.5 μg/μL)	3	1	100	100
dsαCOP (2.5 μg/μL)	1	1	100	100
dsαCOP (2.5 μg/μL)	1	1	100	100
dsαCOP (2.5 μg/μL)	1	1	100	100
dsαCOP (2.5 μg/μL)	1	1	100	100
dsαCOP (2.5 μg/μL)	1	1	100	100
dsαCOP (2.5 μg/μL)	2	1	100	100
dsαCOP (2.5 μg/μL)	2	1	100	100
dsαCOP (2.5 μg/μL)	2	1	100	100
dsαCOP (2.5 μg/μL)	2	1	100	100
dsαCOP (2.5 μg/μL)	2	1	100	100
dsαCOP (2.5 μg/μL)	3	1	100	100
dsαCOP (2.5 μg/μL)	3	1	100	100
dsαCOP (2.5 μg/μL)	3	1	100	100
dsαCOP (2.5 μg/μL)	3	1	100	100
dsαCOP (2.5 μg/μL)	3	1	100	100
dsαCOP (5 μg/μL)	1	1	100	100
dsαCOP (5 μg/μL)	1	1	100	100
dsαCOP (5 μg/μL)	1	1	100	100
dsαCOP (5 μg/μL)	1	1	100	100
dsαCOP (5 μg/μL)	1	1	100	100
dsαCOP (5 μg/μL)	2	1	100	100
dsαCOP (5 μg/μL)	2	1	100	100
dsαCOP (5 μg/μL)	2	1	100	100
dsαCOP (5 μg/μL)	2	1	100	100
dsαCOP (5 μg/μL)	2	1	100	100
dsαCOP (5 μg/μL)	3	1	100	100
dsαCOP (5 μg/μL)	3	1	100	100
dsαCOP (5 μg/μL)	3	1	100	100
dsαCOP (5 μg/μL)	3	1	100	100
dsαCOP (5 μg/μL)	3	1	100	100
dsGFP (5 µg/µL)	1	2	100	100
dsGFP (5 µg/µL)	1	2	100	100
dsGFP (5 µg/µL)	1	2	100	87.5
dsGFP (5 µg/µL)	1	2	100	100
dsGFP (5 µg/µL)	1	2	100	100
dsGFP (5 µg/µL)	2	2	100	100
dsGFP (5 µg/µL)	2	2	100	100
dsGFP (5 µg/µL)	2	2	100	100
dsGFP (5 µg/µL)	2	2	100	100
dsGFP (5 µg/µL)	2	2	100	100
dsGFP (5 µg/µL)	3	2	100	100
dsGFP (5 µg/µL)	3	2	100	100
dsGFP (5 µg/µL)	3	2	100	100
dsGFP (5 µg/µL)	3	2	75	100
dsGFP (5 µg/µL)	3	2	100	100
dsαCOP (0.5 μg/μL)	1	2	100	100
dsαCOP (0.5 μg/μL)	1	2	100	100
dsαCOP (0.5 μg/μL)	1	2	100	100
dsαCOP (0.5 μg/μL)	1	2	100	87.5
dsαCOP (0.5 μg/μL)	1	2	100	100
dsαCOP (0.5 μg/μL)	2	2	100	100
dsαCOP (0.5 μg/μL)	2	2	100	100
dsαCOP (0.5 μg/μL)	2	2	100	100
dsαCOP (0.5 μg/μL)	2	2	100	100
dsαCOP (0.5 μg/μL)	2	2	100	100
dsαCOP (0.5 μg/μL)	3	2	100	100
dsαCOP (0.5 μg/μL)	3	2	100	100
dsαCOP (0.5 μg/μL)	3	2	100	100
dsαCOP (0.5 μg/μL)	3	2	100	100
dsαCOP (0.5 μg/μL)	3	2	100	100
dsαCOP (2.5 μg/μL)	1	2	100	100
dsαCOP (2.5 μg/μL)	1	2	100	100
dsαCOP (2.5 μg/μL)	1	2	87.5	100
dsαCOP (2.5 μg/μL)	1	2	100	100
dsαCOP (2.5 μg/μL)	1	2	100	100
dsαCOP (2.5 μg/μL)	2	2	100	87.5
dsαCOP (2.5 μg/μL)	2	2	100	100
dsαCOP (2.5 μg/μL)	2	2	100	100
dsαCOP (2.5 μg/μL)	2	2	100	100
dsαCOP (2.5 μg/μL)	2	2	100	100
dsαCOP (2.5 μg/μL)	3	2	100	100
dsαCOP (2.5 μg/μL)	3	2	100	100
dsαCOP (2.5 μg/μL)	3	2	62.5	100
dsαCOP (2.5 μg/μL)	3	2	100	100
dsαCOP (2.5 μg/μL)	3	2	100	100
dsαCOP (5 μg/μL)	1	2	100	100
dsαCOP (5 μg/μL)	1	2	100	100
dsαCOP (5 μg/μL)	1	2	100	100
dsαCOP (5 μg/μL)	1	2	100	100
dsαCOP (5 μg/μL)	1	2	100	100
dsαCOP (5 μg/μL)	2	2	75	100
dsαCOP (5 μg/μL)	2	2	100	100
dsαCOP (5 μg/μL)	2	2	87.5	100
dsαCOP (5 μg/μL)	2	2	100	100
dsαCOP (5 μg/μL)	2	2	100	100
dsαCOP (5 μg/μL)	3	2	100	100
dsαCOP (5 μg/μL)	3	2	100	100
dsαCOP (5 μg/μL)	3	2	100	100
dsαCOP (5 μg/μL)	3	2	100	100
dsαCOP (5 μg/μL)	3	2	100	100
dsGFP (5 µg/µL)	1	3	100	100
dsGFP (5 µg/µL)	1	3	100	100
dsGFP (5 µg/µL)	1	3	100	87.5
dsGFP (5 µg/µL)	1	3	100	100
dsGFP (5 µg/µL)	1	3	100	100
dsGFP (5 µg/µL)	2	3	100	100
dsGFP (5 µg/µL)	2	3	100	100
dsGFP (5 µg/µL)	2	3	100	100
dsGFP (5 µg/µL)	2	3	100	100
dsGFP (5 µg/µL)	2	3	100	100
dsGFP (5 µg/µL)	3	3	100	100
dsGFP (5 µg/µL)	3	3	100	100
dsGFP (5 µg/µL)	3	3	100	87.5
dsGFP (5 µg/µL)	3	3	75	100
dsGFP (5 µg/µL)	3	3	100	100
dsαCOP (0.5 μg/μL)	1	3	100	100
dsαCOP (0.5 μg/μL)	1	3	100	100
dsαCOP (0.5 μg/μL)	1	3	100	100
dsαCOP (0.5 μg/μL)	1	3	100	75
dsαCOP (0.5 μg/μL)	1	3	100	100
dsαCOP (0.5 μg/μL)	2	3	100	100
dsαCOP (0.5 μg/μL)	2	3	100	100
dsαCOP (0.5 μg/μL)	2	3	100	100
dsαCOP (0.5 μg/μL)	2	3	100	100
dsαCOP (0.5 μg/μL)	2	3	100	100
dsαCOP (0.5 μg/μL)	3	3	100	100
dsαCOP (0.5 μg/μL)	3	3	100	100
dsαCOP (0.5 μg/μL)	3	3	100	100
dsαCOP (0.5 μg/μL)	3	3	100	100
dsαCOP (0.5 μg/μL)	3	3	100	100
dsαCOP (2.5 μg/μL)	1	3	100	100
dsαCOP (2.5 μg/μL)	1	3	100	100
dsαCOP (2.5 μg/μL)	1	3	87.5	100
dsαCOP (2.5 μg/μL)	1	3	100	87.5
dsαCOP (2.5 μg/μL)	1	3	100	75
dsαCOP (2.5 μg/μL)	2	3	100	87.5
dsαCOP (2.5 μg/μL)	2	3	100	100
dsαCOP (2.5 μg/μL)	2	3	100	100
dsαCOP (2.5 μg/μL)	2	3	100	100
dsαCOP (2.5 μg/μL)	2	3	100	100
dsαCOP (2.5 μg/μL)	3	3	100	100
dsαCOP (2.5 μg/μL)	3	3	100	100
dsαCOP (2.5 μg/μL)	3	3	62.5	100
dsαCOP (2.5 μg/μL)	3	3	100	100
dsαCOP (2.5 μg/μL)	3	3	87.5	100
dsαCOP (5 μg/μL)	1	3	87.5	100
dsαCOP (5 μg/μL)	1	3	100	100
dsαCOP (5 μg/μL)	1	3	100	100
dsαCOP (5 μg/μL)	1	3	100	100
dsαCOP (5 μg/μL)	1	3	100	100
dsαCOP (5 μg/μL)	2	3	75	100
dsαCOP (5 μg/μL)	2	3	100	100
dsαCOP (5 μg/μL)	2	3	87.5	100
dsαCOP (5 μg/μL)	2	3	100	100
dsαCOP (5 μg/μL)	2	3	100	100
dsαCOP (5 μg/μL)	3	3	100	100
dsαCOP (5 μg/μL)	3	3	100	100
dsαCOP (5 μg/μL)	3	3	100	100
dsαCOP (5 μg/μL)	3	3	100	100
dsαCOP (5 μg/μL)	3	3	75	100
dsGFP (5 µg/µL)	1	4	100	NA
dsGFP (5 µg/µL)	1	4	100	100
dsGFP (5 µg/µL)	1	4	100	87.5
dsGFP (5 µg/µL)	1	4	100	87.5
dsGFP (5 µg/µL)	1	4	NA	100
dsGFP (5 µg/µL)	2	4	100	100
dsGFP (5 µg/µL)	2	4	87.5	100
dsGFP (5 µg/µL)	2	4	100	100
dsGFP (5 µg/µL)	2	4	NA	NA
dsGFP (5 µg/µL)	2	4	87.5	100
dsGFP (5 µg/µL)	3	4	100	100
dsGFP (5 µg/µL)	3	4	100	100
dsGFP (5 µg/µL)	3	4	NA	87.5
dsGFP (5 µg/µL)	3	4	75	NA
dsGFP (5 µg/µL)	3	4	100	100
dsαCOP (0.5 μg/μL)	1	4	100	100
dsαCOP (0.5 μg/μL)	1	4	100	100
dsαCOP (0.5 μg/μL)	1	4	100	87.5
dsαCOP (0.5 μg/μL)	1	4	100	75
dsαCOP (0.5 μg/μL)	1	4	NA	NA
dsαCOP (0.5 μg/μL)	2	4	100	100
dsαCOP (0.5 μg/μL)	2	4	100	NA
dsαCOP (0.5 μg/μL)	2	4	100	100
dsαCOP (0.5 μg/μL)	2	4	100	100
dsαCOP (0.5 μg/μL)	2	4	NA	100
dsαCOP (0.5 μg/μL)	3	4	100	NA
dsαCOP (0.5 μg/μL)	3	4	100	100
dsαCOP (0.5 μg/μL)	3	4	100	100
dsαCOP (0.5 μg/μL)	3	4	100	100
dsαCOP (0.5 μg/μL)	3	4	NA	100
dsαCOP (2.5 μg/μL)	1	4	NA	NA
dsαCOP (2.5 μg/μL)	1	4	100	100
dsαCOP (2.5 μg/μL)	1	4	87.5	100
dsαCOP (2.5 μg/μL)	1	4	100	87.5
dsαCOP (2.5 μg/μL)	1	4	100	75
dsαCOP (2.5 μg/μL)	2	4	100	87.5
dsαCOP (2.5 μg/μL)	2	4	100	87.5
dsαCOP (2.5 μg/μL)	2	4	100	100
dsαCOP (2.5 μg/μL)	2	4	100	100
dsαCOP (2.5 μg/μL)	2	4	NA	NA
dsαCOP (2.5 μg/μL)	3	4	100	NA
dsαCOP (2.5 μg/μL)	3	4	100	100
dsαCOP (2.5 μg/μL)	3	4	50	83.3333
dsαCOP (2.5 μg/μL)	3	4	NA	100
dsαCOP (2.5 μg/μL)	3	4	87.5	100
dsαCOP (5 μg/μL)	1	4	87.5	100
dsαCOP (5 μg/μL)	1	4	87.5	100
dsαCOP (5 μg/μL)	1	4	87.5	87.5
dsαCOP (5 μg/μL)	1	4	100	100
dsαCOP (5 μg/μL)	1	4	NA	NA
dsαCOP (5 μg/μL)	2	4	75	100
dsαCOP (5 μg/μL)	2	4	NA	100
dsαCOP (5 μg/μL)	2	4	87.5	100
dsαCOP (5 μg/μL)	2	4	100	100
dsαCOP (5 μg/μL)	2	4	85.7143	NA
dsαCOP (5 μg/μL)	3	4	100	100
dsαCOP (5 μg/μL)	3	4	NA	NA
dsαCOP (5 μg/μL)	3	4	87.5	100
dsαCOP (5 μg/μL)	3	4	100	100
dsαCOP (5 μg/μL)	3	4	75	100
dsGFP (5 µg/µL)	1	5	100	NA
dsGFP (5 µg/µL)	1	5	100	100
dsGFP (5 µg/µL)	1	5	100	87.5
dsGFP (5 µg/µL)	1	5	100	87.5
dsGFP (5 µg/µL)	1	5	NA	100
dsGFP (5 µg/µL)	2	5	100	100
dsGFP (5 µg/µL)	2	5	87.5	100
dsGFP (5 µg/µL)	2	5	100	100
dsGFP (5 µg/µL)	2	5	NA	NA
dsGFP (5 µg/µL)	2	5	87.5	100
dsGFP (5 µg/µL)	3	5	100	100
dsGFP (5 µg/µL)	3	5	100	100
dsGFP (5 µg/µL)	3	5	NA	75
dsGFP (5 µg/µL)	3	5	75	NA
dsGFP (5 µg/µL)	3	5	100	100
dsαCOP (0.5 μg/μL)	1	5	100	100
dsαCOP (0.5 μg/μL)	1	5	100	100
dsαCOP (0.5 μg/μL)	1	5	100	87.5
dsαCOP (0.5 μg/μL)	1	5	100	75
dsαCOP (0.5 μg/μL)	1	5	NA	NA
dsαCOP (0.5 μg/μL)	2	5	100	100
dsαCOP (0.5 μg/μL)	2	5	100	NA
dsαCOP (0.5 μg/μL)	2	5	100	100
dsαCOP (0.5 μg/μL)	2	5	100	87.5
dsαCOP (0.5 μg/μL)	2	5	NA	100
dsαCOP (0.5 μg/μL)	3	5	75	NA
dsαCOP (0.5 μg/μL)	3	5	100	100
dsαCOP (0.5 μg/μL)	3	5	100	100
dsαCOP (0.5 μg/μL)	3	5	100	87.5
dsαCOP (0.5 μg/μL)	3	5	NA	100
dsαCOP (2.5 μg/μL)	1	5	NA	NA
dsαCOP (2.5 μg/μL)	1	5	100	100
dsαCOP (2.5 μg/μL)	1	5	87.5	100
dsαCOP (2.5 μg/μL)	1	5	100	87.5
dsαCOP (2.5 μg/μL)	1	5	100	75
dsαCOP (2.5 μg/μL)	2	5	100	87.5
dsαCOP (2.5 μg/μL)	2	5	87.5	75
dsαCOP (2.5 μg/μL)	2	5	100	87.5
dsαCOP (2.5 μg/μL)	2	5	100	100
dsαCOP (2.5 μg/μL)	2	5	NA	NA
dsαCOP (2.5 μg/μL)	3	5	75	NA
dsαCOP (2.5 μg/μL)	3	5	100	75
dsαCOP (2.5 μg/μL)	3	5	37.5	83.3333
dsαCOP (2.5 μg/μL)	3	5	NA	100
dsαCOP (2.5 μg/μL)	3	5	75	100
dsαCOP (5 μg/μL)	1	5	87.5	100
dsαCOP (5 μg/μL)	1	5	87.5	100
dsαCOP (5 μg/μL)	1	5	87.5	87.5
dsαCOP (5 μg/μL)	1	5	100	100
dsαCOP (5 μg/μL)	1	5	NA	NA
dsαCOP (5 μg/μL)	2	5	75	100
dsαCOP (5 μg/μL)	2	5	NA	100
dsαCOP (5 μg/μL)	2	5	87.5	100
dsαCOP (5 μg/μL)	2	5	100	87.5
dsαCOP (5 μg/μL)	2	5	85.7143	NA
dsαCOP (5 μg/μL)	3	5	100	85.7143
dsαCOP (5 μg/μL)	3	5	NA	NA
dsαCOP (5 μg/μL)	3	5	87.5	100
dsαCOP (5 μg/μL)	3	5	100	100
dsαCOP (5 μg/μL)	3	5	62.5	100
dsGFP (5 µg/µL)	1	6	100	NA
dsGFP (5 µg/µL)	1	6	100	100
dsGFP (5 µg/µL)	1	6	100	87.5
dsGFP (5 µg/µL)	1	6	100	87.5
dsGFP (5 µg/µL)	1	6	NA	100
dsGFP (5 µg/µL)	2	6	100	100
dsGFP (5 µg/µL)	2	6	87.5	100
dsGFP (5 µg/µL)	2	6	100	100
dsGFP (5 µg/µL)	2	6	NA	NA
dsGFP (5 µg/µL)	2	6	87.5	100
dsGFP (5 µg/µL)	3	6	100	100
dsGFP (5 µg/µL)	3	6	100	100
dsGFP (5 µg/µL)	3	6	NA	75
dsGFP (5 µg/µL)	3	6	75	NA
dsGFP (5 µg/µL)	3	6	100	100
dsαCOP (0.5 μg/μL)	1	6	100	100
dsαCOP (0.5 μg/μL)	1	6	100	100
dsαCOP (0.5 μg/μL)	1	6	87.5	87.5
dsαCOP (0.5 μg/μL)	1	6	100	75
dsαCOP (0.5 μg/μL)	1	6	NA	NA
dsαCOP (0.5 μg/μL)	2	6	100	100
dsαCOP (0.5 μg/μL)	2	6	100	NA
dsαCOP (0.5 μg/μL)	2	6	100	100
dsαCOP (0.5 μg/μL)	2	6	100	87.5
dsαCOP (0.5 μg/μL)	2	6	NA	100
dsαCOP (0.5 μg/μL)	3	6	75	NA
dsαCOP (0.5 μg/μL)	3	6	100	100
dsαCOP (0.5 μg/μL)	3	6	87.5	100
dsαCOP (0.5 μg/μL)	3	6	100	87.5
dsαCOP (0.5 μg/μL)	3	6	NA	87.5
dsαCOP (2.5 μg/μL)	1	6	NA	NA
dsαCOP (2.5 μg/μL)	1	6	100	100
dsαCOP (2.5 μg/μL)	1	6	87.5	100
dsαCOP (2.5 μg/μL)	1	6	100	87.5
dsαCOP (2.5 μg/μL)	1	6	85.7143	75
dsαCOP (2.5 μg/μL)	2	6	100	75
dsαCOP (2.5 μg/μL)	2	6	87.5	75
dsαCOP (2.5 μg/μL)	2	6	100	87.5
dsαCOP (2.5 μg/μL)	2	6	100	100
dsαCOP (2.5 μg/μL)	2	6	NA	NA
dsαCOP (2.5 μg/μL)	3	6	75	NA
dsαCOP (2.5 μg/μL)	3	6	66.6667	87.5
dsαCOP (2.5 μg/μL)	3	6	37.5	66.6667
dsαCOP (2.5 μg/μL)	3	6	NA	83.3333
dsαCOP (2.5 μg/μL)	3	6	62.5	85.7143
dsαCOP (5 μg/μL)	1	6	87.5	100
dsαCOP (5 μg/μL)	1	6	62.5	100
dsαCOP (5 μg/μL)	1	6	87.5	87.5
dsαCOP (5 μg/μL)	1	6	100	100
dsαCOP (5 μg/μL)	1	6	NA	NA
dsαCOP (5 μg/μL)	2	6	75	100
dsαCOP (5 μg/μL)	2	6	NA	100
dsαCOP (5 μg/μL)	2	6	87.5	100
dsαCOP (5 μg/μL)	2	6	100	87.5
dsαCOP (5 μg/μL)	2	6	85.7143	NA
dsαCOP (5 μg/μL)	3	6	85.7143	71.4286
dsαCOP (5 μg/μL)	3	6	NA	NA
dsαCOP (5 μg/μL)	3	6	87.5	100
dsαCOP (5 μg/μL)	3	6	100	87.5
dsαCOP (5 μg/μL)	3	6	50	85.7143
dsGFP (5 µg/µL)	1	7	NA	NA
dsGFP (5 µg/µL)	1	7	100	NA
dsGFP (5 µg/µL)	1	7	100	87.5
dsGFP (5 µg/µL)	1	7	100	87.5
dsGFP (5 µg/µL)	1	7	NA	100
dsGFP (5 µg/µL)	2	7	NA	100
dsGFP (5 µg/µL)	2	7	87.5	NA
dsGFP (5 µg/µL)	2	7	100	100
dsGFP (5 µg/µL)	2	7	NA	NA
dsGFP (5 µg/µL)	2	7	87.5	87.5
dsGFP (5 µg/µL)	3	7	NA	100
dsGFP (5 µg/µL)	3	7	87.5	NA
dsGFP (5 µg/µL)	3	7	NA	75
dsGFP (5 µg/µL)	3	7	75	NA
dsGFP (5 µg/µL)	3	7	100	100
dsαCOP (0.5 μg/μL)	1	7	NA	NA
dsαCOP (0.5 μg/μL)	1	7	100	100
dsαCOP (0.5 μg/μL)	1	7	87.5	87.5
dsαCOP (0.5 μg/μL)	1	7	100	75
dsαCOP (0.5 μg/μL)	1	7	NA	NA
dsαCOP (0.5 μg/μL)	2	7	NA	NA
dsαCOP (0.5 μg/μL)	2	7	100	NA
dsαCOP (0.5 μg/μL)	2	7	100	100
dsαCOP (0.5 μg/μL)	2	7	100	87.5
dsαCOP (0.5 μg/μL)	2	7	NA	100
dsαCOP (0.5 μg/μL)	3	7	75	NA
dsαCOP (0.5 μg/μL)	3	7	NA	NA
dsαCOP (0.5 μg/μL)	3	7	87.5	100
dsαCOP (0.5 μg/μL)	3	7	100	75
dsαCOP (0.5 μg/μL)	3	7	NA	87.5
dsαCOP (2.5 μg/μL)	1	7	NA	NA
dsαCOP (2.5 μg/μL)	1	7	NA	NA
dsαCOP (2.5 μg/μL)	1	7	87.5	100
dsαCOP (2.5 μg/μL)	1	7	100	75
dsαCOP (2.5 μg/μL)	1	7	85.7143	75
dsαCOP (2.5 μg/μL)	2	7	100	75
dsαCOP (2.5 μg/μL)	2	7	87.5	62.5
dsαCOP (2.5 μg/μL)	2	7	NA	87.5
dsαCOP (2.5 μg/μL)	2	7	75	NA
dsαCOP (2.5 μg/μL)	2	7	NA	NA
dsαCOP (2.5 μg/μL)	3	7	NA	NA
dsαCOP (2.5 μg/μL)	3	7	66.6667	NA
dsαCOP (2.5 μg/μL)	3	7	25	66.6667
dsαCOP (2.5 μg/μL)	3	7	NA	66.6667
dsαCOP (2.5 μg/μL)	3	7	50	85.7143
dsαCOP (5 μg/μL)	1	7	87.5	NA
dsαCOP (5 μg/μL)	1	7	62.5	100
dsαCOP (5 μg/μL)	1	7	75	87.5
dsαCOP (5 μg/μL)	1	7	NA	100
dsαCOP (5 μg/μL)	1	7	NA	NA
dsαCOP (5 μg/μL)	2	7	50	100
dsαCOP (5 μg/μL)	2	7	NA	NA
dsαCOP (5 μg/μL)	2	7	87.5	75
dsαCOP (5 μg/μL)	2	7	NA	87.5
dsαCOP (5 μg/μL)	2	7	100	NA
dsαCOP (5 μg/μL)	3	7	57.1429	71.4286
dsαCOP (5 μg/μL)	3	7	NA	NA
dsαCOP (5 μg/μL)	3	7	87.5	NA
dsαCOP (5 μg/μL)	3	7	NA	75
dsαCOP (5 μg/μL)	3	7	25	85.7143
dsGFP (5 µg/µL)	1	8	NA	NA
dsGFP (5 µg/µL)	1	8	100	NA
dsGFP (5 µg/µL)	1	8	100	87.5
dsGFP (5 µg/µL)	1	8	100	87.5
dsGFP (5 µg/µL)	1	8	NA	100
dsGFP (5 µg/µL)	2	8	NA	100
dsGFP (5 µg/µL)	2	8	87.5	NA
dsGFP (5 µg/µL)	2	8	100	100
dsGFP (5 µg/µL)	2	8	NA	NA
dsGFP (5 µg/µL)	2	8	87.5	87.5
dsGFP (5 µg/µL)	3	8	NA	100
dsGFP (5 µg/µL)	3	8	87.5	NA
dsGFP (5 µg/µL)	3	8	NA	75
dsGFP (5 µg/µL)	3	8	75	NA
dsGFP (5 µg/µL)	3	8	100	87.5
dsαCOP (0.5 μg/μL)	1	8	NA	NA
dsαCOP (0.5 μg/μL)	1	8	100	100
dsαCOP (0.5 μg/μL)	1	8	87.5	87.5
dsαCOP (0.5 μg/μL)	1	8	100	75
dsαCOP (0.5 μg/μL)	1	8	NA	NA
dsαCOP (0.5 μg/μL)	2	8	NA	NA
dsαCOP (0.5 μg/μL)	2	8	100	NA
dsαCOP (0.5 μg/μL)	2	8	100	100
dsαCOP (0.5 μg/μL)	2	8	100	75
dsαCOP (0.5 μg/μL)	2	8	NA	100
dsαCOP (0.5 μg/μL)	3	8	75	NA
dsαCOP (0.5 μg/μL)	3	8	NA	NA
dsαCOP (0.5 μg/μL)	3	8	87.5	71.4286
dsαCOP (0.5 μg/μL)	3	8	100	75
dsαCOP (0.5 μg/μL)	3	8	NA	75
dsαCOP (2.5 μg/μL)	1	8	NA	NA
dsαCOP (2.5 μg/μL)	1	8	NA	NA
dsαCOP (2.5 μg/μL)	1	8	87.5	100
dsαCOP (2.5 μg/μL)	1	8	100	75
dsαCOP (2.5 μg/μL)	1	8	85.7143	62.5
dsαCOP (2.5 μg/μL)	2	8	66.6667	62.5
dsαCOP (2.5 μg/μL)	2	8	75	62.5
dsαCOP (2.5 μg/μL)	2	8	NA	75
dsαCOP (2.5 μg/μL)	2	8	87.5	NA
dsαCOP (2.5 μg/μL)	2	8	NA	NA
dsαCOP (2.5 μg/μL)	3	8	NA	NA
dsαCOP (2.5 μg/μL)	3	8	66.6667	NA
dsαCOP (2.5 μg/μL)	3	8	25	66.6667
dsαCOP (2.5 μg/μL)	3	8	NA	66.6667
dsαCOP (2.5 μg/μL)	3	8	50	71.4286
dsαCOP (5 μg/μL)	1	8	75	NA
dsαCOP (5 μg/μL)	1	8	62.5	100
dsαCOP (5 μg/μL)	1	8	50	75
dsαCOP (5 μg/μL)	1	8	NA	87.5
dsαCOP (5 μg/μL)	1	8	NA	NA
dsαCOP (5 μg/μL)	2	8	75	100
dsαCOP (5 μg/μL)	2	8	NA	NA
dsαCOP (5 μg/μL)	2	8	75	75
dsαCOP (5 μg/μL)	2	8	NA	87.5
dsαCOP (5 μg/μL)	2	8	71.4286	NA
dsαCOP (5 μg/μL)	3	8	57.1429	71.4286
dsαCOP (5 μg/μL)	3	8	NA	NA
dsαCOP (5 μg/μL)	3	8	87.5	NA
dsαCOP (5 μg/μL)	3	8	NA	50
dsαCOP (5 μg/μL)	3	8	25	85.7143
dsGFP (5 µg/µL)	1	9	NA	NA
dsGFP (5 µg/µL)	1	9	100	NA
dsGFP (5 µg/µL)	1	9	100	87.5
dsGFP (5 µg/µL)	1	9	100	87.5
dsGFP (5 µg/µL)	1	9	NA	100
dsGFP (5 µg/µL)	2	9	NA	100
dsGFP (5 µg/µL)	2	9	87.5	NA
dsGFP (5 µg/µL)	2	9	100	100
dsGFP (5 µg/µL)	2	9	NA	NA
dsGFP (5 µg/µL)	2	9	87.5	87.5
dsGFP (5 µg/µL)	3	9	NA	100
dsGFP (5 µg/µL)	3	9	87.5	NA
dsGFP (5 µg/µL)	3	9	NA	75
dsGFP (5 µg/µL)	3	9	75	NA
dsGFP (5 µg/µL)	3	9	100	87.5
dsαCOP (0.5 μg/μL)	1	9	NA	NA
dsαCOP (0.5 μg/μL)	1	9	100	100
dsαCOP (0.5 μg/μL)	1	9	87.5	75
dsαCOP (0.5 μg/μL)	1	9	100	75
dsαCOP (0.5 μg/μL)	1	9	NA	NA
dsαCOP (0.5 μg/μL)	2	9	NA	NA
dsαCOP (0.5 μg/μL)	2	9	100	NA
dsαCOP (0.5 μg/μL)	2	9	100	75
dsαCOP (0.5 μg/μL)	2	9	87.5	75
dsαCOP (0.5 μg/μL)	2	9	NA	100
dsαCOP (0.5 μg/μL)	3	9	62.5	NA
dsαCOP (0.5 μg/μL)	3	9	NA	NA
dsαCOP (0.5 μg/μL)	3	9	87.5	57.1429
dsαCOP (0.5 μg/μL)	3	9	100	75
dsαCOP (0.5 μg/μL)	3	9	NA	62.5
dsαCOP (2.5 μg/μL)	1	9	NA	NA
dsαCOP (2.5 μg/μL)	1	9	NA	NA
dsαCOP (2.5 μg/μL)	1	9	75	100
dsαCOP (2.5 μg/μL)	1	9	100	62.5
dsαCOP (2.5 μg/μL)	1	9	85.7143	62.5
dsαCOP (2.5 μg/μL)	2	9	66.6667	62.5
dsαCOP (2.5 μg/μL)	2	9	62.5	62.5
dsαCOP (2.5 μg/μL)	2	9	NA	62.5
dsαCOP (2.5 μg/μL)	2	9	75	NA
dsαCOP (2.5 μg/μL)	2	9	NA	NA
dsαCOP (2.5 μg/μL)	3	9	NA	NA
dsαCOP (2.5 μg/μL)	3	9	66.6667	NA
dsαCOP (2.5 μg/μL)	3	9	25	66.6667
dsαCOP (2.5 μg/μL)	3	9	NA	83.3333
dsαCOP (2.5 μg/μL)	3	9	50	57.1429
dsαCOP (5 μg/μL)	1	9	75	NA
dsαCOP (5 μg/μL)	1	9	62.5	87.5
dsαCOP (5 μg/μL)	1	9	50	62.5
dsαCOP (5 μg/μL)	1	9	NA	75
dsαCOP (5 μg/μL)	1	9	NA	NA
dsαCOP (5 μg/μL)	2	9	75	85.7143
dsαCOP (5 μg/μL)	2	9	NA	NA
dsαCOP (5 μg/μL)	2	9	75	75
dsαCOP (5 μg/μL)	2	9	NA	87.5
dsαCOP (5 μg/μL)	2	9	71.4286	NA
dsαCOP (5 μg/μL)	3	9	57.1429	71.4286
dsαCOP (5 μg/μL)	3	9	NA	NA
dsαCOP (5 μg/μL)	3	9	62.5	NA
dsαCOP (5 μg/μL)	3	9	NA	37.5
dsαCOP (5 μg/μL)	3	9	25	85.7143
dsGFP (5 µg/µL)	1	10	NA	NA
dsGFP (5 µg/µL)	1	10	100	NA
dsGFP (5 µg/µL)	1	10	100	87.5
dsGFP (5 µg/µL)	1	10	100	87.5
dsGFP (5 µg/µL)	1	10	NA	85.7143
dsGFP (5 µg/µL)	2	10	NA	100
dsGFP (5 µg/µL)	2	10	87.5	NA
dsGFP (5 µg/µL)	2	10	100	100
dsGFP (5 µg/µL)	2	10	NA	NA
dsGFP (5 µg/µL)	2	10	87.5	87.5
dsGFP (5 µg/µL)	3	10	NA	100
dsGFP (5 µg/µL)	3	10	87.5	NA
dsGFP (5 µg/µL)	3	10	NA	75
dsGFP (5 µg/µL)	3	10	75	NA
dsGFP (5 µg/µL)	3	10	100	87.5
dsαCOP (0.5 μg/μL)	1	10	NA	NA
dsαCOP (0.5 μg/μL)	1	10	100	100
dsαCOP (0.5 μg/μL)	1	10	87.5	75
dsαCOP (0.5 μg/μL)	1	10	100	75
dsαCOP (0.5 μg/μL)	1	10	NA	NA
dsαCOP (0.5 μg/μL)	2	10	NA	NA
dsαCOP (0.5 μg/μL)	2	10	100	NA
dsαCOP (0.5 μg/μL)	2	10	100	75
dsαCOP (0.5 μg/μL)	2	10	87.5	62.5
dsαCOP (0.5 μg/μL)	2	10	NA	71.4286
dsαCOP (0.5 μg/μL)	3	10	62.5	NA
dsαCOP (0.5 μg/μL)	3	10	NA	NA
dsαCOP (0.5 μg/μL)	3	10	87.5	42.8571
dsαCOP (0.5 μg/μL)	3	10	100	75
dsαCOP (0.5 μg/μL)	3	10	NA	50
dsαCOP (2.5 μg/μL)	1	10	NA	NA
dsαCOP (2.5 μg/μL)	1	10	NA	NA
dsαCOP (2.5 μg/μL)	1	10	75	87.5
dsαCOP (2.5 μg/μL)	1	10	100	50
dsαCOP (2.5 μg/μL)	1	10	85.7143	75
dsαCOP (2.5 μg/μL)	2	10	66.6667	62.5
dsαCOP (2.5 μg/μL)	2	10	62.5	50
dsαCOP (2.5 μg/μL)	2	10	NA	50
dsαCOP (2.5 μg/μL)	2	10	50	NA
dsαCOP (2.5 μg/μL)	2	10	NA	NA
dsαCOP (2.5 μg/μL)	3	10	NA	NA
dsαCOP (2.5 μg/μL)	3	10	66.6667	NA
dsαCOP (2.5 μg/μL)	3	10	25	66.6667
dsαCOP (2.5 μg/μL)	3	10	NA	50
dsαCOP (2.5 μg/μL)	3	10	50	57.1429
dsαCOP (5 μg/μL)	1	10	75	NA
dsαCOP (5 μg/μL)	1	10	62.5	62.5
dsαCOP (5 μg/μL)	1	10	50	50
dsαCOP (5 μg/μL)	1	10	NA	75
dsαCOP (5 μg/μL)	1	10	NA	NA
dsαCOP (5 μg/μL)	2	10	75	85.7143
dsαCOP (5 μg/μL)	2	10	NA	NA
dsαCOP (5 μg/μL)	2	10	75	75
dsαCOP (5 μg/μL)	2	10	NA	87.5
dsαCOP (5 μg/μL)	2	10	57.1429	NA
dsαCOP (5 μg/μL)	3	10	57.1429	57.1429
dsαCOP (5 μg/μL)	3	10	NA	NA
dsαCOP (5 μg/μL)	3	10	37.5	NA
dsαCOP (5 μg/μL)	3	10	NA	25
dsαCOP (5 μg/μL)	3	10	25	42.8571
dsGFP (5 µg/µL)	1	11	NA	NA
dsGFP (5 µg/µL)	1	11	100	NA
dsGFP (5 µg/µL)	1	11	100	87.5
dsGFP (5 µg/µL)	1	11	100	87.5
dsGFP (5 µg/µL)	1	11	NA	85.7143
dsGFP (5 µg/µL)	2	11	NA	100
dsGFP (5 µg/µL)	2	11	87.5	NA
dsGFP (5 µg/µL)	2	11	100	100
dsGFP (5 µg/µL)	2	11	NA	NA
dsGFP (5 µg/µL)	2	11	87.5	87.5
dsGFP (5 µg/µL)	3	11	NA	100
dsGFP (5 µg/µL)	3	11	87.5	NA
dsGFP (5 µg/µL)	3	11	NA	75
dsGFP (5 µg/µL)	3	11	75	NA
dsGFP (5 µg/µL)	3	11	100	87.5
dsαCOP (0.5 μg/μL)	1	11	NA	NA
dsαCOP (0.5 μg/μL)	1	11	100	100
dsαCOP (0.5 μg/μL)	1	11	87.5	75
dsαCOP (0.5 μg/μL)	1	11	100	75
dsαCOP (0.5 μg/μL)	1	11	NA	NA
dsαCOP (0.5 μg/μL)	2	11	NA	NA
dsαCOP (0.5 μg/μL)	2	11	100	NA
dsαCOP (0.5 μg/μL)	2	11	100	75
dsαCOP (0.5 μg/μL)	2	11	87.5	62.5
dsαCOP (0.5 μg/μL)	2	11	NA	71.4286
dsαCOP (0.5 μg/μL)	3	11	62.5	NA
dsαCOP (0.5 μg/μL)	3	11	NA	NA
dsαCOP (0.5 μg/μL)	3	11	87.5	42.8571
dsαCOP (0.5 μg/μL)	3	11	100	75
dsαCOP (0.5 μg/μL)	3	11	NA	50
dsαCOP (2.5 μg/μL)	1	11	NA	NA
dsαCOP (2.5 μg/μL)	1	11	NA	NA
dsαCOP (2.5 μg/μL)	1	11	75	87.5
dsαCOP (2.5 μg/μL)	1	11	100	37.5
dsαCOP (2.5 μg/μL)	1	11	85.7143	37.5
dsαCOP (2.5 μg/μL)	2	11	66.6667	62.5
dsαCOP (2.5 μg/μL)	2	11	62.5	50
dsαCOP (2.5 μg/μL)	2	11	NA	50
dsαCOP (2.5 μg/μL)	2	11	50	NA
dsαCOP (2.5 μg/μL)	2	11	NA	NA
dsαCOP (2.5 μg/μL)	3	11	NA	NA
dsαCOP (2.5 μg/μL)	3	11	66.6667	NA
dsαCOP (2.5 μg/μL)	3	11	25	66.6667
dsαCOP (2.5 μg/μL)	3	11	NA	50
dsαCOP (2.5 μg/μL)	3	11	50	57.1429
dsαCOP (5 μg/μL)	1	11	75	NA
dsαCOP (5 μg/μL)	1	11	62.5	50
dsαCOP (5 μg/μL)	1	11	50	50
dsαCOP (5 μg/μL)	1	11	NA	62.5
dsαCOP (5 μg/μL)	1	11	NA	NA
dsαCOP (5 μg/μL)	2	11	50	71.4286
dsαCOP (5 μg/μL)	2	11	NA	NA
dsαCOP (5 μg/μL)	2	11	75	75
dsαCOP (5 μg/μL)	2	11	NA	87.5
dsαCOP (5 μg/μL)	2	11	57.1429	NA
dsαCOP (5 μg/μL)	3	11	57.1429	57.1429
dsαCOP (5 μg/μL)	3	11	NA	NA
dsαCOP (5 μg/μL)	3	11	25	NA
dsαCOP (5 μg/μL)	3	11	NA	12.5
dsαCOP (5 μg/μL)	3	11	12.5	42.8571
dsGFP (5 µg/µL)	1	12	NA	NA
dsGFP (5 µg/µL)	1	12	100	NA
dsGFP (5 µg/µL)	1	12	100	87.5
dsGFP (5 µg/µL)	1	12	100	87.5
dsGFP (5 µg/µL)	1	12	NA	85.7143
dsGFP (5 µg/µL)	2	12	NA	100
dsGFP (5 µg/µL)	2	12	87.5	NA
dsGFP (5 µg/µL)	2	12	100	100
dsGFP (5 µg/µL)	2	12	NA	NA
dsGFP (5 µg/µL)	2	12	87.5	87.5
dsGFP (5 µg/µL)	3	12	NA	100
dsGFP (5 µg/µL)	3	12	75	NA
dsGFP (5 µg/µL)	3	12	NA	75
dsGFP (5 µg/µL)	3	12	75	NA
dsGFP (5 µg/µL)	3	12	100	75
dsαCOP (0.5 μg/μL)	1	12	NA	NA
dsαCOP (0.5 μg/μL)	1	12	100	100
dsαCOP (0.5 μg/μL)	1	12	87.5	75
dsαCOP (0.5 μg/μL)	1	12	100	75
dsαCOP (0.5 μg/μL)	1	12	NA	NA
dsαCOP (0.5 μg/μL)	2	12	NA	NA
dsαCOP (0.5 μg/μL)	2	12	100	NA
dsαCOP (0.5 μg/μL)	2	12	100	75
dsαCOP (0.5 μg/μL)	2	12	87.5	50
dsαCOP (0.5 μg/μL)	2	12	NA	71.4286
dsαCOP (0.5 μg/μL)	3	12	62.5	NA
dsαCOP (0.5 μg/μL)	3	12	NA	NA
dsαCOP (0.5 μg/μL)	3	12	87.5	42.8571
dsαCOP (0.5 μg/μL)	3	12	100	62.5
dsαCOP (0.5 μg/μL)	3	12	NA	50
dsαCOP (2.5 μg/μL)	1	12	NA	NA
dsαCOP (2.5 μg/μL)	1	12	NA	NA
dsαCOP (2.5 μg/μL)	1	12	75	75
dsαCOP (2.5 μg/μL)	1	12	100	37.5
dsαCOP (2.5 μg/μL)	1	12	85.7143	25
dsαCOP (2.5 μg/μL)	2	12	66.6667	37.5
dsαCOP (2.5 μg/μL)	2	12	50	50
dsαCOP (2.5 μg/μL)	2	12	NA	25
dsαCOP (2.5 μg/μL)	2	12	50	NA
dsαCOP (2.5 μg/μL)	2	12	NA	NA
dsαCOP (2.5 μg/μL)	3	12	NA	NA
dsαCOP (2.5 μg/μL)	3	12	50	NA
dsαCOP (2.5 μg/μL)	3	12	25	50
dsαCOP (2.5 μg/μL)	3	12	NA	33.3333
dsαCOP (2.5 μg/μL)	3	12	50	57.1429
dsαCOP (5 μg/μL)	1	12	75	NA
dsαCOP (5 μg/μL)	1	12	62.5	50
dsαCOP (5 μg/μL)	1	12	50	25
dsαCOP (5 μg/μL)	1	12	NA	50
dsαCOP (5 μg/μL)	1	12	NA	NA
dsαCOP (5 μg/μL)	2	12	37.5	57.1429
dsαCOP (5 μg/μL)	2	12	NA	NA
dsαCOP (5 μg/μL)	2	12	62.5	75
dsαCOP (5 μg/μL)	2	12	NA	62.5
dsαCOP (5 μg/μL)	2	12	57.1429	NA
dsαCOP (5 μg/μL)	3	12	57.1429	42.8571
dsαCOP (5 μg/μL)	3	12	NA	NA
dsαCOP (5 μg/μL)	3	12	25	NA
dsαCOP (5 μg/μL)	3	12	NA	12.5
dsαCOP (5 μg/μL)	3	12	12.5	42.8571
dsGFP (5 µg/µL)	1	13	NA	NA
dsGFP (5 µg/µL)	1	13	100	NA
dsGFP (5 µg/µL)	1	13	100	85.7143
dsGFP (5 µg/µL)	1	13	100	85.7143
dsGFP (5 µg/µL)	1	13	NA	83.3333
dsGFP (5 µg/µL)	2	13	NA	100
dsGFP (5 µg/µL)	2	13	85.7143	NA
dsGFP (5 µg/µL)	2	13	100	100
dsGFP (5 µg/µL)	2	13	NA	NA
dsGFP (5 µg/µL)	2	13	85.7143	85.7143
dsGFP (5 µg/µL)	3	13	NA	100
dsGFP (5 µg/µL)	3	13	42.8571	NA
dsGFP (5 µg/µL)	3	13	NA	71.4286
dsGFP (5 µg/µL)	3	13	100	NA
dsGFP (5 µg/µL)	3	13	100	71.4286
dsαCOP (0.5 μg/μL)	1	13	NA	NA
dsαCOP (0.5 μg/μL)	1	13	100	100
dsαCOP (0.5 μg/μL)	1	13	85.7143	71.4286
dsαCOP (0.5 μg/μL)	1	13	100	71.4286
dsαCOP (0.5 μg/μL)	1	13	NA	NA
dsαCOP (0.5 μg/μL)	2	13	NA	NA
dsαCOP (0.5 μg/μL)	2	13	100	NA
dsαCOP (0.5 μg/μL)	2	13	100	71.4286
dsαCOP (0.5 μg/μL)	2	13	85.7143	28.5714
dsαCOP (0.5 μg/μL)	2	13	NA	66.6667
dsαCOP (0.5 μg/μL)	3	13	42.8571	NA
dsαCOP (0.5 μg/μL)	3	13	NA	NA
dsαCOP (0.5 μg/μL)	3	13	85.7143	33.3333
dsαCOP (0.5 μg/μL)	3	13	100	57.1429
dsαCOP (0.5 μg/μL)	3	13	NA	42.8571
dsαCOP (2.5 μg/μL)	1	13	NA	NA
dsαCOP (2.5 μg/μL)	1	13	NA	NA
dsαCOP (2.5 μg/μL)	1	13	71.4286	71.4286
dsαCOP (2.5 μg/μL)	1	13	100	28.5714
dsαCOP (2.5 μg/μL)	1	13	83.3333	14.2857
dsαCOP (2.5 μg/μL)	2	13	60	0
dsαCOP (2.5 μg/μL)	2	13	42.8571	28.5714
dsαCOP (2.5 μg/μL)	2	13	NA	14.2857
dsαCOP (2.5 μg/μL)	2	13	42.8571	NA
dsαCOP (2.5 μg/μL)	2	13	NA	NA
dsαCOP (2.5 μg/μL)	3	13	NA	NA
dsαCOP (2.5 μg/μL)	3	13	40	NA
dsαCOP (2.5 μg/μL)	3	13	14.2857	20
dsαCOP (2.5 μg/μL)	3	13	NA	20
dsαCOP (2.5 μg/μL)	3	13	42.8571	50
dsαCOP (5 μg/μL)	1	13	71.4286	NA
dsαCOP (5 μg/μL)	1	13	57.1429	42.8571
dsαCOP (5 μg/μL)	1	13	28.5714	14.2857
dsαCOP (5 μg/μL)	1	13	NA	28.5714
dsαCOP (5 μg/μL)	1	13	NA	NA
dsαCOP (5 μg/μL)	2	13	28.5714	33.3333
dsαCOP (5 μg/μL)	2	13	NA	NA
dsαCOP (5 μg/μL)	2	13	57.1429	42.8571
dsαCOP (5 μg/μL)	2	13	NA	57.1429
dsαCOP (5 μg/μL)	2	13	50	NA
dsαCOP (5 μg/μL)	3	13	50	33.3333
dsαCOP (5 μg/μL)	3	13	NA	NA
dsαCOP (5 μg/μL)	3	13	14.2857	NA
dsαCOP (5 μg/μL)	3	13	NA	14.2857
dsαCOP (5 μg/μL)	3	13	0	0
dsGFP (5 µg/µL)	1	14	NA	NA
dsGFP (5 µg/µL)	1	14	100	NA
dsGFP (5 µg/µL)	1	14	100	85.7143
dsGFP (5 µg/µL)	1	14	100	85.7143
dsGFP (5 µg/µL)	1	14	NA	83.3333
dsGFP (5 µg/µL)	2	14	NA	100
dsGFP (5 µg/µL)	2	14	85.7143	NA
dsGFP (5 µg/µL)	2	14	100	100
dsGFP (5 µg/µL)	2	14	NA	NA
dsGFP (5 µg/µL)	2	14	71.4286	85.7143
dsGFP (5 µg/µL)	3	14	NA	100
dsGFP (5 µg/µL)	3	14	71.4286	NA
dsGFP (5 µg/µL)	3	14	NA	71.4286
dsGFP (5 µg/µL)	3	14	71.4286	NA
dsGFP (5 µg/µL)	3	14	100	71.4286
dsαCOP (0.5 μg/μL)	1	14	NA	NA
dsαCOP (0.5 μg/μL)	1	14	100	100
dsαCOP (0.5 μg/μL)	1	14	85.7143	71.4286
dsαCOP (0.5 μg/μL)	1	14	100	71.4286
dsαCOP (0.5 μg/μL)	1	14	NA	NA
dsαCOP (0.5 μg/μL)	2	14	NA	NA
dsαCOP (0.5 μg/μL)	2	14	100	NA
dsαCOP (0.5 μg/μL)	2	14	100	71.4286
dsαCOP (0.5 μg/μL)	2	14	85.7143	28.5714
dsαCOP (0.5 μg/μL)	2	14	NA	66.6667
dsαCOP (0.5 μg/μL)	3	14	42.8571	NA
dsαCOP (0.5 μg/μL)	3	14	NA	NA
dsαCOP (0.5 μg/μL)	3	14	100	16.6667
dsαCOP (0.5 μg/μL)	3	14	100	57.1429
dsαCOP (0.5 μg/μL)	3	14	NA	28.5714
dsαCOP (2.5 μg/μL)	1	14	NA	NA
dsαCOP (2.5 μg/μL)	1	14	NA	NA
dsαCOP (2.5 μg/μL)	1	14	71.4286	71.4286
dsαCOP (2.5 μg/μL)	1	14	100	28.5714
dsαCOP (2.5 μg/μL)	1	14	83.3333	14.2857
dsαCOP (2.5 μg/μL)	2	14	60	0
dsαCOP (2.5 μg/μL)	2	14	28.5714	14.2857
dsαCOP (2.5 μg/μL)	2	14	NA	14.2857
dsαCOP (2.5 μg/μL)	2	14	42.8571	NA
dsαCOP (2.5 μg/μL)	2	14	NA	NA
dsαCOP (2.5 μg/μL)	3	14	NA	NA
dsαCOP (2.5 μg/μL)	3	14	40	NA
dsαCOP (2.5 μg/μL)	3	14	14.2857	20
dsαCOP (2.5 μg/μL)	3	14	NA	20
dsαCOP (2.5 μg/μL)	3	14	57.1429	50
dsαCOP (5 μg/μL)	1	14	71.4286	NA
dsαCOP (5 μg/μL)	1	14	57.1429	28.5714
dsαCOP (5 μg/μL)	1	14	28.5714	14.2857
dsαCOP (5 μg/μL)	1	14	NA	28.5714
dsαCOP (5 μg/μL)	1	14	NA	NA
dsαCOP (5 μg/μL)	2	14	28.5714	33.3333
dsαCOP (5 μg/μL)	2	14	NA	NA
dsαCOP (5 μg/μL)	2	14	57.1429	14.2857
dsαCOP (5 μg/μL)	2	14	NA	42.8571
dsαCOP (5 μg/μL)	2	14	50	NA
dsαCOP (5 μg/μL)	3	14	50	0
dsαCOP (5 μg/μL)	3	14	NA	NA
dsαCOP (5 μg/μL)	3	14	0	NA
dsαCOP (5 μg/μL)	3	14	NA	14.2857
dsαCOP (5 μg/μL)	3	14	0	16.6667
dsGFP (5 µg/µL)	1	15	NA	NA
dsGFP (5 µg/µL)	1	15	100	NA
dsGFP (5 µg/µL)	1	15	100	85.7143
dsGFP (5 µg/µL)	1	15	100	85.7143
dsGFP (5 µg/µL)	1	15	NA	83.3333
dsGFP (5 µg/µL)	2	15	NA	100
dsGFP (5 µg/µL)	2	15	85.7143	NA
dsGFP (5 µg/µL)	2	15	100	100
dsGFP (5 µg/µL)	2	15	NA	NA
dsGFP (5 µg/µL)	2	15	71.4286	85.7143
dsGFP (5 µg/µL)	3	15	NA	100
dsGFP (5 µg/µL)	3	15	57.1429	NA
dsGFP (5 µg/µL)	3	15	NA	71.4286
dsGFP (5 µg/µL)	3	15	71.4286	NA
dsGFP (5 µg/µL)	3	15	100	71.4286
dsαCOP (0.5 μg/μL)	1	15	NA	NA
dsαCOP (0.5 μg/μL)	1	15	100	100
dsαCOP (0.5 μg/μL)	1	15	85.7143	71.4286
dsαCOP (0.5 μg/μL)	1	15	100	71.4286
dsαCOP (0.5 μg/μL)	1	15	NA	NA
dsαCOP (0.5 μg/μL)	2	15	NA	NA
dsαCOP (0.5 μg/μL)	2	15	100	NA
dsαCOP (0.5 μg/μL)	2	15	100	71.4286
dsαCOP (0.5 μg/μL)	2	15	85.7143	28.5714
dsαCOP (0.5 μg/μL)	2	15	NA	66.6667
dsαCOP (0.5 μg/μL)	3	15	42.8571	NA
dsαCOP (0.5 μg/μL)	3	15	NA	NA
dsαCOP (0.5 μg/μL)	3	15	85.7143	16.6667
dsαCOP (0.5 μg/μL)	3	15	85.7143	57.1429
dsαCOP (0.5 μg/μL)	3	15	NA	0
dsαCOP (2.5 μg/μL)	1	15	NA	NA
dsαCOP (2.5 μg/μL)	1	15	NA	NA
dsαCOP (2.5 μg/μL)	1	15	71.4286	57.1429
dsαCOP (2.5 μg/μL)	1	15	100	28.5714
dsαCOP (2.5 μg/μL)	1	15	83.3333	0
dsαCOP (2.5 μg/μL)	2	15	60	0
dsαCOP (2.5 μg/μL)	2	15	28.5714	14.2857
dsαCOP (2.5 μg/μL)	2	15	NA	14.2857
dsαCOP (2.5 μg/μL)	2	15	42.8571	NA
dsαCOP (2.5 μg/μL)	2	15	NA	NA
dsαCOP (2.5 μg/μL)	3	15	NA	NA
dsαCOP (2.5 μg/μL)	3	15	40	NA
dsαCOP (2.5 μg/μL)	3	15	14.2857	20
dsαCOP (2.5 μg/μL)	3	15	NA	0
dsαCOP (2.5 μg/μL)	3	15	42.8571	16.6667
dsαCOP (5 μg/μL)	1	15	71.4286	NA
dsαCOP (5 μg/μL)	1	15	57.1429	28.5714
dsαCOP (5 μg/μL)	1	15	28.5714	0
dsαCOP (5 μg/μL)	1	15	NA	28.5714
dsαCOP (5 μg/μL)	1	15	NA	NA
dsαCOP (5 μg/μL)	2	15	28.5714	33.3333
dsαCOP (5 μg/μL)	2	15	NA	NA
dsαCOP (5 μg/μL)	2	15	57.1429	14.2857
dsαCOP (5 μg/μL)	2	15	NA	14.2857
dsαCOP (5 μg/μL)	2	15	50	NA
dsαCOP (5 μg/μL)	3	15	50	0
dsαCOP (5 μg/μL)	3	15	NA	NA
dsαCOP (5 μg/μL)	3	15	0	NA
dsαCOP (5 μg/μL)	3	15	NA	0
dsαCOP (5 μg/μL)	3	15	0	16.6667
dsGFP (5 µg/µL)	1	16	NA	NA
dsGFP (5 µg/µL)	1	16	100	NA
dsGFP (5 µg/µL)	1	16	100	85.7143
dsGFP (5 µg/µL)	1	16	100	85.7143
dsGFP (5 µg/µL)	1	16	NA	83.3333
dsGFP (5 µg/µL)	2	16	NA	100
dsGFP (5 µg/µL)	2	16	85.7143	NA
dsGFP (5 µg/µL)	2	16	100	100
dsGFP (5 µg/µL)	2	16	NA	NA
dsGFP (5 µg/µL)	2	16	71.4286	85.7143
dsGFP (5 µg/µL)	3	16	NA	100
dsGFP (5 µg/µL)	3	16	57.1429	NA
dsGFP (5 µg/µL)	3	16	NA	71.4286
dsGFP (5 µg/µL)	3	16	71.4286	NA
dsGFP (5 µg/µL)	3	16	100	71.4286
dsαCOP (0.5 μg/μL)	1	16	NA	NA
dsαCOP (0.5 μg/μL)	1	16	100	85.7143
dsαCOP (0.5 μg/μL)	1	16	85.7143	71.4286
dsαCOP (0.5 μg/μL)	1	16	100	71.4286
dsαCOP (0.5 μg/μL)	1	16	NA	NA
dsαCOP (0.5 μg/μL)	2	16	NA	NA
dsαCOP (0.5 μg/μL)	2	16	100	NA
dsαCOP (0.5 μg/μL)	2	16	100	71.4286
dsαCOP (0.5 μg/μL)	2	16	85.7143	28.5714
dsαCOP (0.5 μg/μL)	2	16	NA	66.6667
dsαCOP (0.5 μg/μL)	3	16	42.8571	NA
dsαCOP (0.5 μg/μL)	3	16	NA	NA
dsαCOP (0.5 μg/μL)	3	16	85.7143	16.6667
dsαCOP (0.5 μg/μL)	3	16	85.7143	28.5714
dsαCOP (0.5 μg/μL)	3	16	NA	0
dsαCOP (2.5 μg/μL)	1	16	NA	NA
dsαCOP (2.5 μg/μL)	1	16	NA	NA
dsαCOP (2.5 μg/μL)	1	16	71.4286	57.1429
dsαCOP (2.5 μg/μL)	1	16	100	14.2857
dsαCOP (2.5 μg/μL)	1	16	83.3333	0
dsαCOP (2.5 μg/μL)	2	16	60	0
dsαCOP (2.5 μg/μL)	2	16	28.5714	14.2857
dsαCOP (2.5 μg/μL)	2	16	NA	14.2857
dsαCOP (2.5 μg/μL)	2	16	42.8571	NA
dsαCOP (2.5 μg/μL)	2	16	NA	NA
dsαCOP (2.5 μg/μL)	3	16	NA	NA
dsαCOP (2.5 μg/μL)	3	16	40	NA
dsαCOP (2.5 μg/μL)	3	16	14.2857	20
dsαCOP (2.5 μg/μL)	3	16	NA	0
dsαCOP (2.5 μg/μL)	3	16	42.8571	0
dsαCOP (5 μg/μL)	1	16	71.4286	NA
dsαCOP (5 μg/μL)	1	16	57.1429	28.5714
dsαCOP (5 μg/μL)	1	16	28.5714	0
dsαCOP (5 μg/μL)	1	16	NA	28.5714
dsαCOP (5 μg/μL)	1	16	NA	NA
dsαCOP (5 μg/μL)	2	16	28.5714	33.3333
dsαCOP (5 μg/μL)	2	16	NA	NA
dsαCOP (5 μg/μL)	2	16	57.1429	14.2857
dsαCOP (5 μg/μL)	2	16	NA	14.2857
dsαCOP (5 μg/μL)	2	16	50	NA
dsαCOP (5 μg/μL)	3	16	50	0
dsαCOP (5 μg/μL)	3	16	NA	NA
dsαCOP (5 μg/μL)	3	16	0	NA
dsαCOP (5 μg/μL)	3	16	NA	0
dsαCOP (5 μg/μL)	3	16	0	16.6667
dsGFP (5 µg/µL)	1	17	NA	NA
dsGFP (5 µg/µL)	1	17	100	NA
dsGFP (5 µg/µL)	1	17	100	85.7143
dsGFP (5 µg/µL)	1	17	100	85.7143
dsGFP (5 µg/µL)	1	17	NA	83.3333
dsGFP (5 µg/µL)	2	17	NA	100
dsGFP (5 µg/µL)	2	17	85.7143	NA
dsGFP (5 µg/µL)	2	17	100	85.7143
dsGFP (5 µg/µL)	2	17	NA	NA
dsGFP (5 µg/µL)	2	17	71.4286	85.7143
dsGFP (5 µg/µL)	3	17	NA	100
dsGFP (5 µg/µL)	3	17	57.1429	NA
dsGFP (5 µg/µL)	3	17	NA	71.4286
dsGFP (5 µg/µL)	3	17	71.4286	NA
dsGFP (5 µg/µL)	3	17	100	71.4286
dsαCOP (0.5 μg/μL)	1	17	NA	NA
dsαCOP (0.5 μg/μL)	1	17	100	85.7143
dsαCOP (0.5 μg/μL)	1	17	85.7143	57.1429
dsαCOP (0.5 μg/μL)	1	17	100	71.4286
dsαCOP (0.5 μg/μL)	1	17	NA	NA
dsαCOP (0.5 μg/μL)	2	17	NA	NA
dsαCOP (0.5 μg/μL)	2	17	100	NA
dsαCOP (0.5 μg/μL)	2	17	100	71.4286
dsαCOP (0.5 μg/μL)	2	17	85.7143	28.5714
dsαCOP (0.5 μg/μL)	2	17	NA	50
dsαCOP (0.5 μg/μL)	3	17	42.8571	NA
dsαCOP (0.5 μg/μL)	3	17	NA	NA
dsαCOP (0.5 μg/μL)	3	17	85.7143	16.6667
dsαCOP (0.5 μg/μL)	3	17	85.7143	28.5714
dsαCOP (0.5 μg/μL)	3	17	NA	0
dsαCOP (2.5 μg/μL)	1	17	NA	NA
dsαCOP (2.5 μg/μL)	1	17	NA	NA
dsαCOP (2.5 μg/μL)	1	17	71.4286	28.5714
dsαCOP (2.5 μg/μL)	1	17	100	14.2857
dsαCOP (2.5 μg/μL)	1	17	83.3333	0
dsαCOP (2.5 μg/μL)	2	17	60	0
dsαCOP (2.5 μg/μL)	2	17	28.5714	0
dsαCOP (2.5 μg/μL)	2	17	NA	14.2857
dsαCOP (2.5 μg/μL)	2	17	42.8571	NA
dsαCOP (2.5 μg/μL)	2	17	NA	NA
dsαCOP (2.5 μg/μL)	3	17	NA	NA
dsαCOP (2.5 μg/μL)	3	17	40	NA
dsαCOP (2.5 μg/μL)	3	17	14.2857	20
dsαCOP (2.5 μg/μL)	3	17	NA	0
dsαCOP (2.5 μg/μL)	3	17	42.8571	0
dsαCOP (5 μg/μL)	1	17	71.4286	NA
dsαCOP (5 μg/μL)	1	17	57.1429	14.2857
dsαCOP (5 μg/μL)	1	17	28.5714	0
dsαCOP (5 μg/μL)	1	17	NA	28.5714
dsαCOP (5 μg/μL)	1	17	NA	NA
dsαCOP (5 μg/μL)	2	17	28.5714	33.3333
dsαCOP (5 μg/μL)	2	17	NA	NA
dsαCOP (5 μg/μL)	2	17	57.1429	14.2857
dsαCOP (5 μg/μL)	2	17	NA	14.2857
dsαCOP (5 μg/μL)	2	17	50	NA
dsαCOP (5 μg/μL)	3	17	50	0
dsαCOP (5 μg/μL)	3	17	NA	NA
dsαCOP (5 μg/μL)	3	17	0	NA
dsαCOP (5 μg/μL)	3	17	NA	0
dsαCOP (5 μg/μL)	3	17	0	16.6667

## Sheet: Data_Figure_2
Short-term feeding				Chronic feeding
treatment	day	Relative quantification		treatment	day	Relative quantification
5µg/ml GFP	3d	2.32508		5µg/ml GFP	3d	0.783234
0.5µl/ml ds αCOP	3d	0.515491		0.5µl/ml ds COP	3d	1.05738
2.5µl/ml ds αCOP	3d	0.625219		2.5µl/ml ds COP	3d	0.331326
5µl/ml ds αCOP	3d	0.372632		5µl/ml ds COP	3d	0.768396
5µg/ml GFP	3d	1.10736		5µg/ml GFP	3d	1.13207
0.5µl/ml ds αCOP	3d	1.2069		0.5µl/ml ds COP	3d	0.584993
2.5µl/ml ds αCOP	3d	0.542085		2.5µl/ml ds COP	3d	0.244072
5µl/ml ds αCOP	3d	0.207165		5µl/ml ds COP	3d	0.46658
5µg/ml GFP	3d	0.903048		5µg/ml GFP	3d	1.12781
0.5µl/ml ds αCOP	3d	0.938489		0.5µl/ml ds COP	3d	1.04572
2.5µl/ml ds αCOP	3d	0.564163		2.5µl/ml ds COP	3d	0.537161
5µl/ml ds αCOP	3d	0.971674		5µl/ml ds COP	3d	0.301492
5µg/ml GFP	6d	0.984108		5µg/ml GFP	6d	1.28024
0.5µl/ml ds αCOP	6d	1.53357		0.5µl/ml ds COP	6d	1.33854
2.5µl/ml ds αCOP	6d	0.857456		2.5µl/ml ds COP	6d	0.563929
5µl/ml ds αCOP	6d	1.21051		5µl/ml ds COP	6d	0.761458
5µg/ml GFP	6d	1.01615		5µg/ml GFP	6d	1.11894
0.5µl/ml ds αCOP	6d	1.6881		0.5µl/ml ds COP	6d	1.14114
2.5µl/ml ds αCOP	6d	1.01699		2.5µl/ml ds COP	6d	0.494217
5µl/ml ds αCOP	6d	1.00218		5µl/ml ds COP	6d	0.265823
5µg/ml GFP	6d	0.228573		5µg/ml GFP	6d	0.698075
0.5µl/ml ds αCOP	6d	0.261174		0.5µl/ml ds COP	6d	0.21973
2.5µl/ml ds αCOP	6d	0.160361		2.5µl/ml ds COP	6d	0.0532334
5µl/ml ds αCOP	6d	0.0944578		5µl/ml ds COP	6d	0.1001

## Sheet: Data_Supplementary_Figure1
Short-term feeding				Chronic feeding
treatment	day	RQ		treatment	day	RQ
5µg/ml GFP	12d	0.785485		5µg/ml GFP	12d	0.57389
0.5µl/ml ds αCOP	12d	0.631004		0.5µl/ml ds COP	12d	4.9664
2.5µl/ml ds αCOP	12d	1.7958		2.5µl/ml ds COP	12d	2.2125
5µl/ml ds αCOP	12d	1.08328		5µl/ml ds COP	12d	0.763225
5µg/ml GFP	12d	0.945544		5µg/ml GFP	12d	0.780307
0.5µl/ml ds αCOP	12d	1.0543		0.5µl/ml ds COP	12d	0.532189
2.5µl/ml ds αCOP	12d	1.0432		2.5µl/ml ds COP	12d	0.9774
5µl/ml ds αCOP	12d	1.43829		5µl/ml ds COP	12d	1.15439
5µg/ml GFP	12d	1.34642		5µg/ml GFP	12d	2.23309
0.5µl/ml ds αCOP	12d	1.21173		0.5µl/ml ds COP	12d	0.230628
2.5µl/ml ds αCOP	12d	0.830968		2.5µl/ml ds COP	12d	0.762849
5µl/ml ds αCOP	12d	6.0164		5µl/ml ds COP	12d	0.243151
